# Supplementary material for: Snapshot of Mycobacterium tuberculosis Phylogenetics from an Indian State of Arunachal Pradesh Bordering China
Source: Genes (Basel). 2022 Jan 29;13(2):263. doi: 10.3390/genes13020263 (PMC8872330; doi:10.3390/genes13020263)
Supplement: Supplementary file 1 [file genes-13-00263-s001.zip]

Archive with 1 entries (1 files):
- genes-1535280-supplementary.xlsx
