# Supplementary material for: Snapshot of Mycobacterium tuberculosis Phylogenetics from an Indian State of Arunachal Pradesh Bordering China
Source: Genes (Basel). 2022 Jan 29;13(2):263. doi: 10.3390/genes13020263 (PMC8872330; doi:10.3390/genes13020263)
Supplement: Supplementary file 1 [file genes-13-00263-s001.zip › genes-1535280-supplementary.xlsx]

## Sheet: Sheet1
		Lineages					SIRE MGIT DST				Second line MGIT DST				PGG categorisation			SNP Barcode categorisation
S.No	Sample ID	Lineages	Lineage name	Sub Lineage	Sub-Lineage name	Sharet Type	STR	INH	RIF	ETH	AMK	LFX	MFX	LZN	PGG Group	Codon mutation (KatG)463	Codon mutation (gyrA)95	Lineage specific SNP	Sub Lineage specific SNP
1	omics44	Lineage 1	Indo Oceanic	1.1.2	EAI3;EAI5	11	R	R	S	R	S	R	R	S	1	CTG(Leu)/CTG(Leu)	ACC(Thr)/ACC(Thr)	hemL(GAG/GAA)	dnaG(GCC/GCT)
2	omics95	Lineage 1	Indo Oceanic	1.1.3	EAI-6	292	S	R	R	S	S	S	S	S	1	CTG(Leu)/CTG(Leu)	ACC(Thr)/ACC(Thr)	hemL(GAG/GAA)	glgB(CAC/CAT)
3	omics94	Lineage 1	Indo Oceanic	1.1.3	EAI-6	292	S	R	R	S	S	S	S	S	1	CTG(Leu)/CTG(Leu)	ACC(Thr)/ACC(Thr)	hemL(GAG/GAA)	glgB(CAC/CAT)
4	omics172	Lineage 1	Indo Oceanic	1.1.3	EAI-6	292	S	R	R	S	S	S	S	S	1	CTG(Leu)/CTG(Leu)	ACC(Thr)/ACC(Thr)	hemL(GAG/GAA)	glgB(CAC/CAT)
5	omics179	Lineage 1	Indo Oceanic	1.1.3	EAI-6	292	S	R	R	S	S	S	S	S	1	CTG(Leu)/CTG(Leu)	ACC(Thr)/ACC(Thr)	hemL(GAG/GAA)	glgB(CAC/CAT)
6	omics118	Lineage 1	Indo Oceanic	1.1.3	EAI-6	292	S	S	S	S	S	S	S	S	1	CTG(Leu)/CTG(Leu)	ACC(Thr)/ACC(Thr)	hemL(GAG/GAA)	glgB(CAC/CAT)
7	omics70	Lineage 1	Indo Oceanic	1.1.3	EAI-6	292	S	R	S	S	S	S	S	S	1	CTG(Leu)/CTG(Leu)	ACC(Thr)/ACC(Thr)	hemL(GAG/GAA)	glgB(CAC/CAT)
8	omics76	Lineage 1	Indo Oceanic	1.1.3	EAI-6	292	S	S	S	S	S	S	S	S	1	CTG(Leu)/CTG(Leu)	ACC(Thr)/ACC(Thr)	hemL(GAG/GAA)	glgB(CAC/CAT)
9	omics22	Lineage 2	East Asian	2.2.1	beijing	1	R	R	R	R	S	S	R	S	1	CTG(Leu)/CTG(Leu)	ACC(Thr)/ACC(Thr)	glnH(GAC/GAT)	Rv0697(CTC/CTT)
10	omics82	Lineage 2	East Asian	2.2.1.2	beijing	NA	R	R	R	R	S	R	R	S	1	CTG(Leu)/CTG(Leu)	ACC(Thr)/ACC(Thr)	glnH(GAC/GAT)	groEL1(TTC/TTT)
11	omics41	Lineage 2	East Asian	2.2.1	beijing	1	R	R	R	R	R	R	R	S	1	CTG(Leu)/CTG(Leu)	ACC(Thr)/ACC(Thr)	glnH(GAC/GAT)	Rv0697(CTC/CTT)
12	omics125	Lineage 2	East Asian	2.2.1	beijing	1	R	R	R	R	S	R	R	S	1	CTG(Leu)/CTG(Leu)	ACC(Thr)/ACC(Thr)	glnH(GAC/GAT)	Rv0697(CTC/CTT)
13	omics52	Lineage 2	East Asian	2.2.1	beijing	1	R	R	R	R	S	S	S	S	1	CTG(Leu)/CTG(Leu)	ACC(Thr)/ACC(Thr)	glnH(GAC/GAT)	Rv0697(CTC/CTT)
14	omics16	Lineage 2	East Asian	2.2.1	beijing	1	R	R	R	R	S	S	S	S	1	CTG(Leu)/CTG(Leu)	ACC(Thr)/ACC(Thr)	glnH(GAC/GAT)	Rv0697(CTC/CTT)
15	omics163	Lineage 2	East Asian	2.2.1	beijing	1	R	R	R	R	S	S	S	S	1	CTG(Leu)/CTG(Leu)	ACC(Thr)/ACC(Thr)	glnH(GAC/GAT)	Rv0697(CTC/CTT)
16	omics43	Lineage 2	East Asian	2.2.1	beijing	1	S	S	S	S	NA				1	CTG(Leu)/CTG(Leu)	ACC(Thr)/ACC(Thr)	glnH(GAC/GAT)	Rv0697(CTC/CTT)
17	omics54	Lineage 2	East Asian	2.2.1	beijing	1	S	S	S	S	NA				1	CTG(Leu)/CTG(Leu)	ACC(Thr)/ACC(Thr)	glnH(GAC/GAT)	Rv0697(CTC/CTT)
18	omics140	Lineage 2	East Asian	2.2.1	beijing	1	S	R	R	S	S	S	S	S	1	CTG(Leu)/CTG(Leu)	ACC(Thr)/ACC(Thr)	glnH(GAC/GAT)	Rv0697(CTC/CTT)
19	omics20	Lineage 2	East Asian	2.2.1	beijing	1	S	R	R	S	S	S	S	S	1	CTG(Leu)/CTG(Leu)	ACC(Thr)/ACC(Thr)	glnH(GAC/GAT)	Rv0697(CTC/CTT)
20	omics143	Lineage 2	East Asian	2.2.1.2	beijing	NA	R	R	R	R	S	S	S	S	1	CTG(Leu)/CTG(Leu)	ACC(Thr)/ACC(Thr)	glnH(GAC/GAT)	groEL1(TTC/TTT)
21	omics101	Lineage 2	East Asian	2.2.1.2	beijing	NA	R	R	R	R	S	S	S	S	1	CTG(Leu)/CTG(Leu)	ACC(Thr)/ACC(Thr)	glnH(GAC/GAT)	groEL1(TTC/TTT)
22	omics83	Lineage 2	East Asian	2.2.1.2	beijing	NA	R	R	R	R	S	S	S	S	1	CTG(Leu)/CTG(Leu)	ACC(Thr)/ACC(Thr)	glnH(GAC/GAT)	groEL1(TTC/TTT)
23	omics129	Lineage 2	East Asian	2.2.1.2	beijing	NA	R	R	R	R	S	S	S	S	1	CTG(Leu)/CTG(Leu)	ACC(Thr)/ACC(Thr)	glnH(GAC/GAT)	groEL1(TTC/TTT)
24	omics81	Lineage 2	East Asian	2.2.1.2	beijing	NA	R	R	R	R	S	R	R	S	1	CTG(Leu)/CTG(Leu)	ACC(Thr)/ACC(Thr)	glnH(GAC/GAT)	groEL1(TTC/TTT)
25	omics93	Lineage 2	East Asian	2.2.1.2	beijing	NA	R	R	R	R	S	S	S	S	1	CTG(Leu)/CTG(Leu)	ACC(Thr)/ACC(Thr)	glnH(GAC/GAT)	groEL1(TTC/TTT)
26	omics32	Lineage 2	East Asian	2.2.1	beijing	1	R	R	R	R	S	R	R	S	1	CTG(Leu)/CTG(Leu)	ACC(Thr)/ACC(Thr)	glnH(GAC/GAT)	Rv0697(CTC/CTT)
27	omics117	Lineage 2	East Asian	2.2.1	beijing	1	R	R	R	R	S	S	S	S	1	CTG(Leu)/CTG(Leu)	ACC(Thr)/ACC(Thr)	glnH(GAC/GAT)	Rv0697(CTC/CTT)
28	omics14	Lineage 2	East Asian	2.2.1	beijing	1	S	S	R	S	S	S	S	S	1	CTG(Leu)/CTG(Leu)	ACC(Thr)/ACC(Thr)	glnH(GAC/GAT)	Rv0697(CTC/CTT)
29	omics167	Lineage 2	East Asian	2.2.1	beijing	1	R	R	R	R	S	S	S	S	1	CTG(Leu)/CTG(Leu)	ACC(Thr)/ACC(Thr)	glnH(GAC/GAT)	Rv0697(CTC/CTT)
30	omics162	Lineage 2	East Asian	2.2.1	beijing	1	R	R	R	S	S	S	S	S	1	CTG(Leu)/CTG(Leu)	ACC(Thr)/ACC(Thr)	glnH(GAC/GAT)	Rv0697(CTC/CTT)
31	omics46	Lineage 2	East Asian	2.2.1	beijing	1	R	R	R	R	S	S	S	S	1	CTG(Leu)/CTG(Leu)	ACC(Thr)/ACC(Thr)	glnH(GAC/GAT)	Rv0697(CTC/CTT)
32	omics30	Lineage 2	East Asian	2.2.1	beijing	1	R	R	R	R	S	R	R	S	1	CTG(Leu)/CTG(Leu)	ACC(Thr)/ACC(Thr)	glnH(GAC/GAT)	Rv0697(CTC/CTT)
33	omics5	Lineage 2	East Asian	2.2.1	beijing	1	R	R	R	R	S	R	R	S	1	CTG(Leu)/CTG(Leu)	ACC(Thr)/ACC(Thr)	glnH(GAC/GAT)	Rv0697(CTC/CTT)
34	omics58	Lineage 2	East Asian	2.2.1	beijing	1	R	R	R	R	S	S	S	S	1	CTG(Leu)/CTG(Leu)	ACC(Thr)/ACC(Thr)	glnH(GAC/GAT)	Rv0697(CTC/CTT)
35	omics49	Lineage 2	East Asian	2.2.1	beijing	1	S	R	S	S	S	S	S	S	1	CTG(Leu)/CTG(Leu)	ACC(Thr)/ACC(Thr)	glnH(GAC/GAT)	Rv0697(CTC/CTT)
36	omics56	Lineage 2	East Asian	2.2.1	beijing	1	R	R	R	R	R	R	R	S	1	CTG(Leu)/CTG(Leu)	ACC(Thr)/ACC(Thr)	glnH(GAC/GAT)	Rv0697(CTC/CTT)
37	omics142	Lineage 2	East Asian	2.2.1	beijing	1	S	S	S	S	NA				1	CTG(Leu)/CTG(Leu)	ACC(Thr)/ACC(Thr)	glnH(GAC/GAT)	Rv0697(CTC/CTT)
38	omics104	Lineage 2	East Asian	2.2.1	beijing	1	S	S	S	S	NA				1	CTG(Leu)/CTG(Leu)	ACC(Thr)/ACC(Thr)	glnH(GAC/GAT)	Rv0697(CTC/CTT)
39	omics40	Lineage 2	East Asian	2.2.1	beijing	1	S	S	S	S	NA				1	CTG(Leu)/CTG(Leu)	ACC(Thr)/ACC(Thr)	glnH(GAC/GAT)	Rv0697(CTC/CTT)
40	omics161	Lineage 2	East Asian	2.2.1	beijing	1	S	S	S	S	NA				1	CTG(Leu)/CTG(Leu)	ACC(Thr)/ACC(Thr)	glnH(GAC/GAT)	Rv0697(CTC/CTT)
41	omics51	Lineage 2	East Asian	2.2.1	beijing	1	S	R	S	S	NA				1	CTG(Leu)/CTG(Leu)	ACC(Thr)/ACC(Thr)	glnH(GAC/GAT)	Rv0697(CTC/CTT)
42	omics99	Lineage 2	East Asian	2.2.1	beijing	1	S	S	S	S	NA				1	CTG(Leu)/CTG(Leu)	ACC(Thr)/ACC(Thr)	glnH(GAC/GAT)	Rv0697(CTC/CTT)
43	omics126	Lineage 2	East Asian	2.2.1	beijing	1	S	S	S	S	NA				1	CTG(Leu)/CTG(Leu)	ACC(Thr)/ACC(Thr)	glnH(GAC/GAT)	Rv0697(CTC/CTT)
44	omics48	Lineage 2	East Asian	2.2.1	beijing	1	S	R	S	S	NA				1	CTG(Leu)/CTG(Leu)	ACC(Thr)/ACC(Thr)	glnH(GAC/GAT)	Rv0697(CTC/CTT)
45	omics147	Lineage 2	East Asian	2.2.1	beijing	1	R	R	R	R	S	R	R	S	1	CTG(Leu)/CTG(Leu)	ACC(Thr)/ACC(Thr)	glnH(GAC/GAT)	Rv0697(CTC/CTT)
46	omics12	Lineage 2	East Asian	2.2.1	beijing	1	S	S	S	S	S	R	R	S	1	CTG(Leu)/CTG(Leu)	ACC(Thr)/ACC(Thr)	glnH(GAC/GAT)	Rv0697(CTC/CTT)
47	omics37	Lineage 2	East Asian	2.2.1	beijing	1	S	R	R	R	S	R	R	S	1	CTG(Leu)/CTG(Leu)	ACC(Thr)/ACC(Thr)	glnH(GAC/GAT)	Rv0697(CTC/CTT)
48	omics62	Lineage 2	East Asian	2.2.1	beijing	1	R	R	R	S	S	S	S	S	1	CTG(Leu)/CTG(Leu)	ACC(Thr)/ACC(Thr)	glnH(GAC/GAT)	Rv0697(CTC/CTT)
49	omics139	Lineage 2	East Asian	2.2.1	beijing	1	R	R	R	R	S	R	R	S	1	CTG(Leu)/CTG(Leu)	ACC(Thr)/ACC(Thr)	glnH(GAC/GAT)	Rv0697(CTC/CTT)
50	omics75	Lineage 3	East African Indian	3	NA	26	R	R	R	R	S	S	S	S	1	CTG(Leu)/CTG(Leu)	ACC(Thr)/ACC(Thr)	drrA(GCC/GCA)	NA
51	omics79	Lineage 3	East African Indian	3	NA	26	S	R	R	R	S	S	S	S	1	CTG(Leu)/CTG(Leu)	ACC(Thr)/ACC(Thr)	drrA(GCC/GCA)	NA
52	omics18	Lineage 3	East African Indian	3.1.2.1	CAS-2	288	S	R	R	R	S	R	R	S	1	CTG(Leu)/CTG(Leu)	ACC(Thr)/ACC(Thr)	drrA(GCC/GCA)	Rv2936(CTG/CTC)
53	omics42	Lineage 3	East African Indian	3	NA	26	S	S	S	S	NA				1	CTG(Leu)/CTG(Leu)	ACC(Thr)/ACC(Thr)	drrA(GCC/GCA)	NA
54	omics109	Lineage 3	East African Indian	3	NA	26	S	S	S	S	NA				1	CTG(Leu)/CTG(Leu)	ACC(Thr)/ACC(Thr)	drrA(GCC/GCA)	NA
55	omics72	Lineage 3	East African Indian	3	NA	26	S	R	S	S	NA				1	CTG(Leu)/CTG(Leu)	ACC(Thr)/ACC(Thr)	drrA(GCC/GCA)	NA
56	omics141	Lineage 3	East African Indian	3	NA	26	S	S	S	S	NA				1	CTG(Leu)/CTG(Leu)	ACC(Thr)/ACC(Thr)	drrA(GCC/GCA)	NA
57	omics8	Lineage 3	East African Indian	3	NA	26	S	S	S	S	NA				1	CTG(Leu)/CTG(Leu)	ACC(Thr)/ACC(Thr)	drrA(GCC/GCA)	NA
58	omics131	Lineage 3	East African Indian	3	NA	26	S	S	S	S	NA				1	CTG(Leu)/CTG(Leu)	ACC(Thr)/ACC(Thr)	drrA(GCC/GCA)	NA
59	omics97	Lineage 3	East African Indian	3	NA	26	S	S	S	S	NA				1	CTG(Leu)/CTG(Leu)	ACC(Thr)/ACC(Thr)	drrA(GCC/GCA)	NA
60	omics123	Lineage4	Euro American	4	NA	NA	S	S	S	S	NA				1	CTG(Leu)/CTG(Leu)	ACC(Thr)/ACC(Thr)	IpqQ(TAT/TAC)	NA
61	omics128	Lineage4	Euro American	4.5	H4,H3,T1	127	S	R	R	R	S	S	S	S	2	CTG(Leu)/CGG(Arg)	ACC(Thr)/ACC(Thr)	IpqQ(TAT/TAC)	Rv1524(CCG/CCT)
62	omics150	Lineage4	Euro American	4.5	H4,H3,T1	127	S	S	S	S	NA				2	CTG(Leu)/CGG(Arg)	ACC(Thr)/ACC(Thr)	IpqQ(TAT/TAC)	Rv1524(CCG/CCT)
63	omics57	Lineage4	Euro American	4.3	LAM	42	S	S	S	S	NA				2	CTG(Leu)/CGG(Arg)	ACC(Thr)/ACC(Thr)	IpqQ(TAT/TAC)	rpoC(GCC/GCG)
64	omics63	Lineage4	Euro American	4.1.1.1	X	137	S	R	R	S	S	R	R	S	3	CTG(Leu)/CGG(Arg)	ACC(Thr)/AGC(Ser)	IpqQ(TAT/TAC)	lysX(ACG/ACA)
65	omics69	Lineage4	Euro American	4.1.1.1	X	137	R	R	R	R	S	S	S	S	2	CTG(Leu)/CGG(Arg)	ACC(Thr)/ACC(Thr)	IpqQ(TAT/TAC)	lysX(ACG/ACA)
